# Supplementary material for: Electrospun Benzimidazole-Based Polyimide Membrane for Supercapacitor Applications
Source: Membranes (Basel). 2022 Sep 30;12(10):961. doi: 10.3390/membranes12100961 (PMC9607089; doi:10.3390/membranes12100961)
Supplement: Supplementary file 1 [file membranes-12-00961-s001.zip]

Archive with 1 entries (1 files):
- membranes-1924909-supplementary.pdf
